# Supplementary material for: Rab6 Dependent Post-Golgi Trafficking of HSV1 Envelope Proteins to Sites of Virus Envelopment
Source: Traffic. 2013 Nov 18;15(2):157–78. doi: 10.1111/tra.12134 (PMC4345966; doi:10.1111/tra.12134)
Supplement: Table S1 — IDs of Ambion siRNA duplexes used to deplete human Rabs and Rab6 effectors from HeLa cells shown in Figures 1,6 and 7. Ambion siRNAs were obtained from Life Technologies. [file tra0015-0157-SD2.txt]

 
Target Duplex1 Duplex2 Target Duplex1 Duplex2
RAB1A s229381 s11658 RAB23 s28567 s28568
RAB1B s117 s119 RAB24 s28803 s28804
RAB2A s11660 s11661 RAB25 s32700 s32701
RAB2B s39689 s39688 RAB26 s24590 s24591
RAB3A s11666 s11667 RAB27A s11693 s11694
RAB3B s11669 s11671 RAB27B s11696 s11697
RAB3C s41884 s41885 RAB28 s17910 s17911
RAB3D s18326 s18327 RAB30 s26136 s26137
RAB4A s11675 s11676 RAB31 s21731 s21732
RAB4B s28800 s28801 RAB32 s21618 s21619
RAB5A s11678 s11679 RAB33A s17907 s17908
RAB5B s11681 s11682 RAB33B s37937 s37938
RAB6A s11685 s11686 RAB34 s38244 s38245
RAB6B s28326 s28327 RAB35 s21707 s21708
RAB6C s38489 s38490 RAB36 s18461 s18462
RAB7A s15442 s15443 RAB37 s50262 s50263
RAB7B s50333 s50334 RAB38 s24319 s24320
RAB8A s8679 s8680 RAB39 s29359 s29360
RAB8B s28633 s28634 RAB39B s42008 s42009
RAB9A s17916 s17917 RAB40A s44480 s44481
RAB9B s27691 s27692 RAB40B s21588 s21589
RAB10 s21390 s21391 RAB40C s33729 s33730
RAB11A s16702 s16703 RAB41 s51268 s51269
RAB11B s17647 s17648 RAB42 s41781 s41782
RAB12 s47368 s47369 RAB43 s50452 s50453
RAB13 s11690 s11691    
RAB14 s28311 s28312 NMHCIIA s223 s224
RAB15 s51761 s51762 NMHCIIB s9171 s9169
RAB17 s34608 s34609 BICD1 s1982 s1983
RAB18 s22704 s22703 BICD2 s23499 s23497
RAB19 s53588 s53589 KIF5B 
 
s223974 s223975
RAB20 s31158 s31159 DCTN1
 
 
1 
 
s52326 s3973
RAB21 s22823 s22824 ERC1 s22995 s22996
RAB22A s32992 s32993 KIF20A s19676 s19677
 
TableS1  
