# Supplementary material for: Rab6 Dependent Post-Golgi Trafficking of HSV1 Envelope Proteins to Sites of Virus Envelopment
Source: Traffic. 2013 Nov 18;15(2):157–78. doi: 10.1111/tra.12134 (PMC4345966; doi:10.1111/tra.12134)
Supplement: Figure S4 — Depletion of Rab6 has no effect on clathrin mediated endocytosis. HeLa cells transfected with Neg (upper panels) or Rab6 (lower panels) siRNAs were labelled 2 days later by incubating cells with texas red conjugated transferrin (0.5 µg/mL) for 30 min, followed by fixation. Endogenous Rab6 was labelled with Rab6 antibody (green), nuclei were stained with DAPI and images acquired using a Zeiss LSM510 Meta confocal microscope. This figure relates to Figure 4 and shows that while Rab6 depletion inhibits Golgi-to-PM transport, it has no effect on clathrin mediated endocytosis. [file tra0015-0157-SD6.txt]

 
 
 
 
 
 
 
 
 
 
 
 
 
 
 
 
 
 
 
 
 
FigureS4 
 
 
 
 
 
 
 
 
